# Supplementary material for: A Method of Well-Spread Pachytene Chromosome Preparations for Plant Species with Large Genomes Suitable for the Immunolocalization of Meiotic Proteins
Source: Methods Protoc. 2025 May 19;8(3):54. doi: 10.3390/mps8030054 (PMC12101289; doi:10.3390/mps8030054)
Supplement: Supplementary file 1 [file mps-08-00054-s001.zip]

Archive with 20 entries (20 files):
- Fig2A.tif
- Fig2B.tif
- Fig2C.tif
- Fig3A.tif
- Fig3B.tif
- Fig3C.tif
- Fig3D.tif
- Fig3E.tif
- Fig3F.tif
- Fig3G.tif
- Fig3H.tif
- Fig4A.tif
- Fig4B.tif
- Fig4C.tif
- Fig4D.tif
- Fig4E.tif
- Fig4F.tif
- Fig4G.tif
- Fig4H.tif
- Fig4I.tif
